# Supplementary material for: Performance of elite maize genotypes under selected sustainable intensification options in Kenya
Source: Field Crops Res. 2020 Apr 1;249:107738. doi: 10.1016/j.fcr.2020.107738 (PMC7079296; doi:10.1016/j.fcr.2020.107738)
Supplement: Supplementary file 1 [file mmc1.zip › Data Profile.xml]

<?xml version="1.0" encoding="UTF-8" standalone="no"?><data:data><datasets><author>l.rusinamhodzi@cgiar.org</author><type>0</type><dataset><value>1</value><reason>Data will be made available on request</reason><comments/></dataset></datasets></data:data>
